# Supplementary material for: Caffeic acid phenethyl ester promotes oxaliplatin sensitization in colon cancer by inhibiting autophagy
Source: Sci Rep. 2024 Jun 25;14:14624. doi: 10.1038/s41598-024-65409-2 (PMC11199620; doi:10.1038/s41598-024-65409-2)
Supplement: Supplementary file 2 — Supplementary Table 1. [file 41598_2024_65409_MOESM2_ESM.xlsx]

## Sheet: Sheet1
Differential proteins and intensity values after CAPE treatment
Protein names	Gene names	Mol. weight [kDa]	Intensity Con（log2 transformation）	Intensity CAPE（log2 transformation）
TATA-binding protein-associated factor 2N	TAF15	48.839	28.649	27.4684
Far upstream element-binding protein 2	KHSRP	73.027	31.6696	31.1568
E3 ubiquitin-protein ligase UHRF1	UHRF1	91.099	25.3773	27.2213
Serine/arginine-rich splicing factor 3	SRSF3	10.32	30.856	30.0727
Neuron navigator 1	NAV1	197.4	28.8993	27.8615
Probable ATP-dependent RNA helicase DDX46	DDX46	117.46	29.8257	29.3262
Ragulator complex protein LAMTOR5	LAMTOR5	8.2153	26.7751	26.269
Protein diaphanous homolog 1	DIAPH1	136.85	27.0798	28.4353
Histone H2A type 1-J;Histone H2A type 1-H;Histone H2A.J;Histone H2A type 2-C;Histone H2A type 2-A;Histone H2A type 1-D;Histone H2A type 1;Histone H2A;Histone H2A type 1-A;Histone H2AX	HIST1H2AJ;HIST1H2AH;H2AFJ;HIST2H2AC;HIST2H2AA3;HIST1H2AD;HIST1H2AG;HIST1H2AA;H2AFX	18.481	34.4744	33.5249
HLA class I histocompatibility antigen, A-69 alpha chain;HLA class I histocompatibility antigen, A-2 alpha chain;HLA class I histocompatibility antigen, A-68 alpha chain;HLA class I histocompatibility antigen, A-29 alpha chain;HLA class I histocompatibility antigen, A-32 alpha chain;HLA class I histocompatibility antigen, A-31 alpha chain;HLA class I histocompatibility antigen, A-33 alpha chain;H…	HLA-A	40.976	26.5504	27.7215
Sodium channel protein type 4 subunit alpha;Sodium channel protein type 2 subunit alpha	SCN2A;SCN4A	10.365	30.8456	30.0452
Cathepsin D;Cathepsin D light chain;Cathepsin D heavy chain	CTSD	44.237	31.7232	31.1462
Heterogeneous nuclear ribonucleoprotein U	HNRNPU	88.317	34.1038	33.2489
Glycine cleavage system H protein, mitochondrial	GCSH	10.999	28.0169	27.0595
Palmitoyl-protein thioesterase 1	PPT1	34.136	28.5026	27.4052
Catenin beta-1	CTNNB1	85.496	32.3019	31.8647
Protein 4.1	EPB41	97.016	26.9863	26.0424
Tripeptidyl-peptidase 1	TPP1	50.889	27.5492	25.6535
Aconitate hydratase, mitochondrial	ACO2	87.819	27.2073	25.2607
Microtubule-associated proteins 1A/1B light chain 3B;Microtubule-associated proteins 1A/1B light chain 3 beta 2	MAP1LC3B;MAP1LC3B2	9.0115	26.0153	27.175
Heterochromatin protein 1-binding protein 3	HP1BP3	28.515	26.0992	25.5901
Interleukin enhancer-binding factor 2	ILF2	38.91	31.6994	30.7005
Profilin;Profilin-2	PFN2	9.7982	27.1586	25.82
Sodium/potassium-transporting ATPase subunit beta-3	ATP1B3	14.968	28.1168	26.6992
Phosphoserine phosphatase	PSPH	20.745	28.7906	27.6276
Cytochrome c	CYCS	11.333	31.5546	31.0337
MICOS complex subunit MIC19	CHCHD3	26.753	28.7418	27.247
Inositol polyphosphate 5-phosphatase K	INPP5K	26.723	25.0792	24.004
Catenin delta-1	CTNND1	108.17	29.7904	28.4301
Copper transport protein ATOX1	ATOX1	6.3304	27.7762	26.7111
Septin-7	SEPT7	46.566	27.2946	28.0437
Transmembrane emp24 domain-containing protein 2	TMED2	22.761	24.3325	26.8987
Unconventional myosin-Ib	MYO1B	128.48	28.1968	26.8808
Amyloid beta A4 protein;N-APP;Soluble APP-alpha;Soluble APP-beta;C99;Beta-amyloid protein 42;Beta-amyloid protein 40;C83;P3(42);P3(40);C80;Gamma-secretase C-terminal fragment 59;Gamma-secretase C-terminal fragment 57;Gamma-secretase C-terminal fragment 50;C31	APP	80.832	25.2962	27.8236
N-acetylglucosamine-6-sulfatase	GNS	28.349	27.3319	26.5583
Serine/arginine-rich splicing factor 9	SRSF9	12.614	29.562	28.7248
SRSF protein kinase 1	SRPK1	76.039	25.31	26.8378
Probable rRNA-processing protein EBP2	EBNA1BP2	40.684	28.3042	26.7346
Hsc70-interacting protein;Putative protein FAM10A4;Putative protein FAM10A5	ST13;ST13P4;ST13P5	16.219	31.306	30.7281
Ubiquitin-conjugating enzyme E2 G1;Ubiquitin-conjugating enzyme E2 G1, N-terminally processed	UBE2G1	5.5393	24.9143	25.5678
Nuclear pore complex protein Nup85	NUP85	31.001	27.0947	25.0965
BUB3-interacting and GLEBS motif-containing protein ZNF207	ZNF207	52.541	29.3967	28.9891
Lon protease homolog, mitochondrial	LONP1	93.296	27.3989	25.8402
Histone H3;Histone H3.3;Histone H3.1t;Histone H3.3C	H3F3B;H3F3A;HIST3H3;H3F3C	14.914	33.7232	32.5227
60S ribosomal protein L27	RPL27	16.359	31.589	30.8996
DNA polymerase;DNA polymerase delta catalytic subunit	POLD1	126.39	26.8681	24.7604
Histone deacetylase complex subunit SAP18	SAP18	19.526	28.801	27.7153
Surfeit locus protein 4	SURF4	21.127	26.5107	27.0342
Cytochrome b5 type B	CYB5B	16.694	28.8246	28.0666
Heterogeneous nuclear ribonucleoprotein R	HNRNPR	70.942	32.7344	32.2356
Alpha-actinin-4	ACTN4	104.85	34.1999	33.7002
WD repeat-containing protein 1	WDR1	66.193	31.2109	30.7193
NADH dehydrogenase [ubiquinone] iron-sulfur protein 3, mitochondrial	NDUFS3	30.241	27.9489	25.3112
Splicing factor 3B subunit 1	SF3B1	145.83	29.3375	30.1312
Nuclear pore complex protein Nup155	NUP155	155.2	29.6308	28.3506
Pre-mRNA-processing factor 6	PRPF6	102.43	24.6175	27.1269
Apoptosis-inducing factor 1, mitochondrial	AIFM1	66.294	30.5857	29.6291
Cytochrome b5	CYB5A	11.268	27.9011	26.6028
Glutamate dehydrogenase 1, mitochondrial	GLUD1	61.397	30.7925	29.8817
Dihydrofolate reductase	DHFR	21.452	26.6086	27.8436
Purine nucleoside phosphorylase	PNP	32.118	30.1364	30.6721
Prelamin-A/C;Lamin-A/C	LMNA	74.139	33.6092	32.82
Prelamin-A/C;Lamin-A/C	LMNA	65.134	27.7143	25.9375
Histone H2A type 1-C;Histone H2A type 3;Histone H2A type 1-B/E	HIST1H2AC;HIST3H2A;HIST1H2AB	14.105	29.2427	26.8378
Sodium/potassium-transporting ATPase subunit alpha-1	ATP1A1	112.89	30.6905	29.5154
Keratin, type I cytoskeletal 18	KRT18	48.057	36.6407	35.9546
ATP synthase subunit beta, mitochondrial;ATP synthase subunit beta	ATP5B	56.559	32.8729	32.0585
Histone H1.0;Histone H1.0, N-terminally processed	H1F0	20.863	28.457	27.3495
Cathepsin B;Cathepsin B light chain;Cathepsin B heavy chain	CTSB	37.821	28.6325	27.6828
Cytochrome b-c1 complex subunit 6, mitochondrial	UQCRH	10.739	28.1503	27.2414
U1 small nuclear ribonucleoprotein A	SNRPA	31.279	30.0101	29.0598
Dihydrolipoyl dehydrogenase, mitochondrial;Dihydrolipoyl dehydrogenase	DLD	49.282	29.6582	28.9983
Lysosomal alpha-glucosidase;76 kDa lysosomal alpha-glucosidase;70 kDa lysosomal alpha-glucosidase	GAA	105.32	27.2147	25.2591
Solute carrier family 2, facilitated glucose transporter member 1	SLC2A1	54.083	30.115	29.1708
Nucleoprotein TPR	TPR	267.29	30.1788	29.242
X-ray repair cross-complementing protein 5	XRCC5	82.704	32.5298	31.95
Plastin-3	PLS3	70.81	29.1075	28.103
Electron transfer flavoprotein subunit alpha, mitochondrial	ETFA	35.079	30.6444	29.7843
cAMP-dependent protein kinase type II-alpha regulatory subunit	PRKAR2A	43.066	29.421	28.5456
Cytochrome c oxidase subunit 6B1	COX6B1	10.192	29.4879	28.0872
Heterogeneous nuclear ribonucleoprotein L	HNRNPL	64.132	32.5873	31.9702
Desmoplakin	DSP	331.77	31.0053	30.5381
Histone H1.5	HIST1H1B	22.58	31.8403	30.8263
Histone H1.2	HIST1H1C	21.364	32.4202	30.8813
Dipeptidase 1	DPEP1	45.673	28.6199	27.588
Calpain-2 catalytic subunit	CAPN2	79.994	28.2836	27.08
Phosphoglycerate mutase 1	PGAM1	28.804	31.7132	31.1491
Voltage-dependent anion-selective channel protein 1	VDAC1	30.772	30.8974	30.075
Heterogeneous nuclear ribonucleoproteins A2/B1	HNRNPA2B1	37.429	35.5911	34.9877
Ribonucleoside-diphosphate reductase large subunit	RRM1	90.069	28.558	29.6466
Peroxiredoxin-5, mitochondrial	PRDX5	17.031	30.653	29.824
Thioredoxin-dependent peroxide reductase, mitochondrial	PRDX3	25.838	31.7692	30.9074
Enoyl-CoA hydratase, mitochondrial	ECHS1	31.387	29.1288	27.7255
Succinate dehydrogenase [ubiquinone] flavoprotein subunit, mitochondrial	SDHA	67.299	28.7513	27.4877
Cytochrome b-c1 complex subunit 1, mitochondrial	UQCRC1	52.645	28.329	27.4274
Heterogeneous nuclear ribonucleoprotein H3	HNRNPH3	31.525	32.0675	31.5708
Pyrroline-5-carboxylate reductase 1, mitochondrial;Pyrroline-5-carboxylate reductase	PYCR1	33.36	29.2007	28.1087
Replication factor C subunit 1	RFC1	128.18	24.3548	23.79
Electron transfer flavoprotein subunit beta	ETFB	37.434	30.0486	29.3016
Stress-70 protein, mitochondrial	HSPA9	73.68	32.2348	31.7984
Malate dehydrogenase, mitochondrial;Malate dehydrogenase	MDH2	35.503	33.2548	32.7356
Transcriptional regulator ATRX	ATRX	259.84	25.3244	24.5117
Beta-arrestin-1	ARRB1	46.308	26.9711	25.0769
Elongation factor Tu, mitochondrial	TUFM	49.541	32.0666	31.4325
RNA-binding protein 25	RBM25	100.18	29.0079	28.0982
Hepatoma-derived growth factor	HDGF	26.788	28.9942	27.887
NADH dehydrogenase [ubiquinone] 1 alpha subcomplex subunit 8	NDUFA8	20.105	27.9159	26.5213
Heterogeneous nuclear ribonucleoprotein A3	HNRNPA3	39.594	33.5987	33.0768
Heterogeneous nuclear ribonucleoprotein A3	HNRNPA3	37.029	27.7667	26.2384
Heterogeneous nuclear ribonucleoprotein F;Heterogeneous nuclear ribonucleoprotein F, N-terminally processed	HNRNPF	45.671	33.0344	32.5924
39S ribosomal protein L12, mitochondrial	MRPL12	21.348	28.0257	26.6832
ATP-citrate synthase	ACLY	119.77	30.7315	31.4189
Dipeptidyl peptidase 1;Dipeptidyl peptidase 1 exclusion domain chain;Dipeptidyl peptidase 1 heavy chain;Dipeptidyl peptidase 1 light chain	CTSC	51.853	30.9522	30.0533
Heterogeneous nuclear ribonucleoprotein H2	HNRNPH2	49.263	30.4902	29.6615
Methionine--tRNA ligase, cytoplasmic	MARS	101.11	30.3375	29.5153
Actin, cytoplasmic 1;Actin, cytoplasmic 1, N-terminally processed	ACTB	41.736	31.5672	31.0663
Ras-related protein Rab-2A;Ras-related protein Rab-2B	RAB2A;RAB2B	23.545	27.8808	26.3366
Actin-related protein 3	ACTR3	47.371	31.0467	30.4808
Alpha-centractin	ACTR1A	42.613	27.5002	26.1434
Pterin-4-alpha-carbinolamine dehydratase	PCBD1	11.999	29.5496	28.5093
Beta-2-microglobulin;Beta-2-microglobulin form pI 5.3	B2M	13.714	29.265	30.1189
Mitochondrial import inner membrane translocase subunit Tim10	TIMM10	10.333	25.3342	24.2396
Guanine nucleotide-binding protein G(I)/G(S)/G(T) subunit beta-1	GNB1	37.377	30.6582	29.4011
60S ribosomal protein L11	RPL11	20.252	29.7732	30.4378
Growth factor receptor-bound protein 2	GRB2	25.206	28.5148	26.077
Transformer-2 protein homolog beta	TRA2B	21.935	31.5785	31.1426
Nuclease-sensitive element-binding protein 1	YBX1	35.924	31.387	30.7231
Tropomyosin alpha-4 chain	TPM4	28.521	29.4003	28.6057
Actin, alpha skeletal muscle;Actin, alpha cardiac muscle 1;Actin, gamma-enteric smooth muscle;Actin, aortic smooth muscle	ACTA1;ACTC1;ACTG2;ACTA2	42.051	32.1573	31.608
Enhancer of rudimentary homolog	ERH	12.259	31.2012	30.4422
Transcription factor A, mitochondrial	TFAM	29.096	28.4813	27.1952
Spectrin beta chain, non-erythrocytic 1	SPTBN1	274.61	31.442	30.7044
Hydroxymethylglutaryl-CoA synthase, cytoplasmic	HMGCS1	57.293	27.4358	29.598
Lamin-B2	LMNB2	69.948	29.8797	28.8024
Neuroblast differentiation-associated protein AHNAK	AHNAK	629.09	29.3909	27.6139
Heat shock 70 kDa protein 14	HSPA14	54.794	24.7832	26.7513
General transcription factor 3C polypeptide 1	GTF3C1	236.28	24.6388	26.2698
Interleukin enhancer-binding factor 3	ILF3	95.337	32.0712	31.4287
Heat shock protein 75 kDa, mitochondrial	TRAP1	74.267	29.7805	29.0571
Transcription initiation factor TFIID subunit 10	TAF10	21.711	24.9832	23.8697
Serine/threonine-protein kinase 4;Serine/threonine-protein kinase 4 37kDa subunit;Serine/threonine-protein kinase 4 18kDa subunit;Serine/threonine-protein kinase 3;Serine/threonine-protein kinase 3 36kDa subunit;Serine/threonine-protein kinase 3 20kDa subunit	STK4;STK3	52.335	26.2733	24.2897
Transcription intermediary factor 1-beta	TRIM28	88.549	32.5599	31.9495
Ras GTPase-activating protein-binding protein 1	G3BP1	52.164	29.6518	30.8299
Splicing factor 3B subunit 2	SF3B2	100.23	30.5647	29.8933
Sequestosome-1	SQSTM1	47.687	24.8686	29.0126
Cullin-4A	CUL4A	87.679	26.3941	27.7315
Spectrin alpha chain, non-erythrocytic 1	SPTAN1	284.54	32.3411	31.4905
Cytoskeleton-associated protein 5	CKAP5	218.52	26.0293	28.6495
UDP-glucose 4-epimerase	GALE	38.281	24.354	26.2906
Peroxisomal acyl-coenzyme A oxidase 1	ACOX1	74.667	28.0462	26.6294
Early endosome antigen 1	EEA1	162.46	28.4054	27.2574
Plectin	PLEC	516.19	33.4681	32.5151
Poly(rC)-binding protein 1	PCBP1	37.497	31.739	31.3885
Splicing factor 3A subunit 1	SF3A1	88.885	30.3227	29.5988
Neutral amino acid transporter B(0);Amino acid transporter	SLC1A5	56.598	31.4873	30.5259
Coiled-coil domain-containing protein 6	CCDC6	53.29	27.2745	25.0911
NADH dehydrogenase [ubiquinone] 1 alpha subcomplex subunit 5	NDUFA5	13.459	28.1341	25.1406
Heterogeneous nuclear ribonucleoprotein U-like protein 2	HNRNPUL2;HNRNPUL2-BSCL2	85.104	31.1961	29.8804
Inverted formin-2	INF2	134.62	28.7806	27.6524
Pre-rRNA-processing protein TSR1 homolog	TSR1	91.809	25.8251	26.7898
RRP12-like protein	RRP12	132.71	24.2357	27.0747
Ubiquitin carboxyl-terminal hydrolase;Ubiquitin carboxyl-terminal hydrolase isozyme L5	UCHL5	29.116	27.6076	26.5172
		75.872	29.7396	28.7766
Histone H3	HIST2H3PS2	15.43	31.4749	30.4
Tensin-3	TNS3	155.26	29.3618	27.7281
Zinc finger CCHC domain-containing protein 8	ZCCHC8	78.576	25.8318	24.48
Proline-, glutamic acid- and leucine-rich protein 1	PELP1	119.7	28.7056	27.5375
Translational activator GCN1	GCN1L1	292.75	28.6109	29.4088
Golgi apparatus protein 1	GLG1	134.55	26.7808	27.5927
G patch domain and KOW motifs-containing protein	GPKOW	52.228	27.829	26.5971
Protein phosphatase 1 regulatory subunit 14B	PPP1R14B	15.911	26.5564	27.7234
U5 small nuclear ribonucleoprotein 40 kDa protein	SNRNP40	39.31	28.9408	27.4743
DnaJ homolog subfamily A member 3, mitochondrial	DNAJA3	52.488	26.446	25.1315
Pentatricopeptide repeat domain-containing protein 3, mitochondrial	PTCD3	78.549	26.1369	24.2461
Importin-9	IPO9	115.96	25.3452	27.8665
RNA-binding protein 14	RBM14	69.491	30.7693	29.9028
Perilipin-2	PLIN2	48.075	29.4806	27.0688
3-hydroxyacyl-CoA dehydrogenase type-2	HSD17B10	26.923	30.9052	30.2578
O-acetyl-ADP-ribose deacetylase MACROD1	MACROD1	35.505	27.856	27.0107
DCN1-like protein 5;DCN1-like protein	DCUN1D5	27.508	28.8627	26.0954
Nucleolar complex protein 4 homolog	NOC4L	58.467	25.8756	24.8102
RNA-binding protein 4	RBM4	40.313	29.0153	27.8629
Putative nascent polypeptide-associated complex subunit alpha-like protein	NACAP1	23.306	28.2206	28.9848
Pinin	PNN	81.627	29.1442	28.139
Golgi resident protein GCP60	ACBD3	60.593	24.9041	24.0226
Sideroflexin-1	SFXN1	35.619	27.7612	26.7302
Methylcrotonoyl-CoA carboxylase beta chain, mitochondrial	MCCC2	57.518	28.3328	27.6594
H/ACA ribonucleoprotein complex subunit 3	NOP10	7.7059	24.5976	26.2563
ADP-ribosylation factor-like protein 8B;ADP-ribosylation factor-like protein 8A	ARL8B;ARL8A	21.539	27.3875	26.1189
Hsp70-binding protein 1	HSPBP1	39.302	26.097	27.1146
Ribosome-binding protein 1	RRBP1	108.63	28.9826	27.8896
Coatomer subunit gamma-2	COPG2	97.621	27.3715	26.3543
Cathepsin Z	CTSZ	33.868	27.605	26.0342
LIM domain and actin-binding protein 1	LIMA1	85.225	28.2885	27.0736
GTP:AMP phosphotransferase AK3, mitochondrial	AK3	18.192	25.6284	24.7983
Nucleolar protein 58	NOP58	59.578	29.7534	29.0415
Plakophilin-3	PKP3	87.081	24.3604	26.9671
Ribosomal biogenesis protein LAS1L	LAS1L	81.242	27.235	25.8021
Mitochondrial import inner membrane translocase subunit Tim13	TIMM13	10.5	28.7806	27.916
RNA-binding protein 8A	RBM8A	19.889	29.3911	28.6514
